# Supplementary material for: Contamination and Health Risk Assessment of Potentially Toxic Elements in Household Dust Across the Haze Season in Upper Northern Thailand
Source: Toxics. 2025 Nov 21;13(12):1008. doi: 10.3390/toxics13121008 (PMC12737222; doi:10.3390/toxics13121008)
Supplement: Supplementary file 1 [file toxics-13-01008-s001.zip]

Archive with 1 entries (1 files):
- toxics-3986025-supplementary.pdf
